# Supplementary material for: Trends and Obstacles to Implement Dynamic Perfusion Concepts for Clinical Liver Transplantation: Results from a Global Web-Based Survey
Source: J Clin Med. 2023 May 30;12(11):3765. doi: 10.3390/jcm12113765 (PMC10253826; doi:10.3390/jcm12113765)
Supplement: Supplementary file 1 [file jcm-12-03765-s001.zip]

Archive with 1 entries (1 files):
- jcm-2346294-supplementary.pdf
